# Supplementary material for: Structural Diversity of Mercury(II) Halide Complexes Containing Bis-pyridyl-bis-amide with Bulky and Angular Backbones: Ligand Effect and Metal Sensing
Source: Int J Mol Sci. 2022 Jul 16;23(14):7861. doi: 10.3390/ijms23147861 (PMC9323401; doi:10.3390/ijms23147861)
Supplement: Supplementary file 1 [file ijms-23-07861-s001.zip]

Archive with 3 entries (3 files):
- allcif.cif
- checkcif.pdf
- Hg paper  supplementry.pdf
